# Supplementary material for: Year-Long Microbial Succession on Microplastics in Wastewater: Chaotic Dynamics Outweigh Preferential Growth
Source: Microorganisms. 2022 Sep 2;10(9):1775. doi: 10.3390/microorganisms10091775 (PMC9506493; doi:10.3390/microorganisms10091775)
Supplement: Supplementary file 1 [file microorganisms-10-01775-s001.zip]

Archive with 1 entries (1 files):
- microorganisms-1886676-supplementary.pdf
